# Supplementary material for: Cost-effectiveness evaluation of benmelstobart, anlotinib and chemotherapy in patients with extensive-stage small-cell lung cancer
Source: Front Pharmacol. 2025 Aug 19;16:1524108. doi: 10.3389/fphar.2025.1524108 (PMC12402387; doi:10.3389/fphar.2025.1524108)
Supplement: Supplementary file 1 [file Table2.xlsx]

## Sheet: Sheet1
eTable 2 AIC and BIC parameters
Treatment	End Point	Goodness of fit	exponential	gamma	gompertz	weibull	log-logistic	log-normal
Benmelstobart + anlotinib + EC	PFS	AIC	991.67	934.427	983.66	950.366	915.467	914.399
		BIC	995.176	941.437	990.67	957.376	922.478	921.409
	OS	AIC	820.784	799.219	814.221	802.287	796.873	795.22
		BIC	824.289	806.23	821.232	809.298	803.884	802.231
Anlotinib + EC	PFS	AIC	1060.81	950.481	1005.47	960.422	938.684	965.223
		BIC	1064.31	957.483	1012.48	967.424	945.687	972.226
	OS	AIC	993.925	949.005	962.603	948.724	946.392	964.626
		BIC	997.426	956.007	969.606	955.726	953.395	971.629
EC alone	PFS	AIC	1079.89	891.037	1028.1	922.85	861.02	906.909
		BIC	1083.4	898.056	1035.12	929.869	868.039	913.928
	OS	AIC	1042.42	988.434	1010	990.448	985.435	998.508
		BIC	1045.93	995.453	1017.02	997.467	992.454	1005.53
