# Supplementary material for: Cost-effectiveness evaluation of benmelstobart, anlotinib and chemotherapy in patients with extensive-stage small-cell lung cancer
Source: Front Pharmacol. 2025 Aug 19;16:1524108. doi: 10.3389/fphar.2025.1524108 (PMC12402387; doi:10.3389/fphar.2025.1524108)
Supplement: Supplementary file 2 [file Table3.xlsx]

## Sheet: Sheet1
eTable 3 Parametric survival distrutions fitted for the various study
Survival curve	End point	Optimal distribution	Distribution curve	Related parameters
				l	g
Benmelstobart + anlotinib + EC	PFS	log-normal	S(t)=0.5-0.5*ERF((SQRT(2)*(LN(t)-λ))/(2*γ))	2.053	0.7116
	OS	log-logistic	S(t)=1+(λt)γ))-1	0.0569087	1.853
Anlotinib + EC	PFS	log-logistic	S(t)=1+(λt)γ))-1	0.160823	3.102
	OS	log-logistic	S(t)=1+(λt)γ))-1	0.0737354	2.263
EC alone	PFS	log-logistic	S(t)=1+(λt)γ))-1	0.219394	4.218
	OS	log-logistic	S(t)=1+(λt)γ))-1	0.0815395	2.35
OS overall survival, PFS progression-free survival.
